# Supplementary material for: Two Novel Biallelic Variants in the FARSA Gene: The First Italian Case and a Literature Review
Source: Genes (Basel). 2024 Dec 5;15(12):1573. doi: 10.3390/genes15121573 (PMC11675362; doi:10.3390/genes15121573)
Supplement: Supplementary file 1 [file genes-15-01573-s001.zip]

Archive with 1 entries (1 files):
- genes-3347335-supplementary.pdf
